# Supplementary material for: G protein-specific mechanisms in the serotonin 5-HT2A receptor regulate psychosis-related effects and memory deficits
Source: Nat Commun. 2024 May 29;15:4307. doi: 10.1038/s41467-024-48196-2 (PMC11137019; doi:10.1038/s41467-024-48196-2)
Supplement: Supplementary file 4 — Source Data [file 41467_2024_48196_MOESM4_ESM.zip › Source data file.xlsx]

## Sheet: Fig. 2 (B) Gq 
RAW DATA
	VEHICLE			5-HT			NITRO-I			MET-I					VEHICLE			5-HT			OTV1			OTV2
-12	0.302259	0.281215	0.347474	0.274266	0.410945	0.309857	0.267106	0.356803	0.376227	0.27558	0.352804	0.385973		-12	0.362946	0.166348	0.222357	0.382878	0.18219	0.226218	0.265011	0.158801	0.206833	0.438375	0.188964	0.230382
-11	0.273029	0.28816	0.303502	0.297281	0.375231	0.3812	0.251112	0.34649	0.356799	0.24369	0.370597	0.375461		-11	0.29055	0.165001	0.220426	0.33947	0.171841	0.235685	0.253562	0.153951	0.20619	0.374739	0.325728	0.255159
-10	0.262449	0.272511	0.304462	0.500789	0.510213	0.458284	0.36647	0.45832	0.597791	0.277424	0.493961	0.539625		-10	0.268227	0.162246	0.218282	0.442335	0.187363	0.291069	0.246784	0.171	0.203091	0.462213	0.224409	0.28016
-9	0.273314	0.276568	0.31724	0.426064	0.477974	0.714165	0.422181	0.63831	0.782473	0.358412	0.694418	0.779722		-9	0.291181	0.161316	0.212492	0.496267	0.232764	0.339321	0.273461	0.186498	0.20331	0.392207	0.414449	0.402113
-8	0.242249	0.261702	0.293011	0.49689	0.755303	0.830077	0.633207	0.713212	0.854408	0.567056	0.749337	0.833884		-8	0.287859	0.165882	0.220942	0.66376	0.297083	0.394704	0.235205	0.153598	0.20323	0.53356	0.476117	0.594395
-7	0.263267	0.303858	0.296846	0.636267	0.752579	0.871815	0.730792	0.671959	0.782704	0.67167	0.694177	0.800623		-7	0.304785	0.168992	0.228734	0.735307	0.417126	0.572935	0.250617	0.166817	0.244207	0.759307	0.560447	0.721
-6.5	0.27794	0.252652	0.295891	0.69593	0.726313	1.04605	0.649202	0.640199	0.85741	0.65771	0.724819	0.790447		-6.5	0.276557	0.168598	0.206684	0.87248	0.522777	0.691807	0.262129	0.210415	0.262318	0.870357	0.546253	0.714436
-6	0.263962	0.243824	0.293517	0.726781	0.719006	0.787087	0.649509	0.645565	0.745594	0.716098	0.603054	0.724261		-6	0.270673	0.191457	0.214644	0.929777	0.616385	0.791118	0.28788	0.308201	0.362131	0.850428	0.5742	0.689281
-5.5	0.277307	0.246307	0.312978	0.68749	0.661366	0.768964	0.692125	0.63055	0.732824	0.661473	0.610083	0.753137		-5.5	0.292169	0.164565	0.194464	0.988498	0.635159	0.785948	0.415601	0.330704	0.392582	0.88292	0.571309	0.744043
-5	0.268813	0.256914	0.323488	0.652984	0.659253	0.718922	0.667071	0.637899	0.757213	0.701889	0.612695	0.73451		-5	0.255099	0.18674	0.203374	0.83171	0.62104	0.753482	0.604364	0.406374	0.516564	0.81785	0.523065	0.703679
-4.5	0.265488	0.250744	0.292786	0.628956	0.618237	0.776838	0.680421	0.635569	0.748049	0.671121	0.630198	0.714518		-4.5	0.252295	0.164288	0.213028	0.854312	0.538506	0.738958	0.680376	0.44334	0.575011	0.777309	0.508317	0.693582
-4	0.268635	0.255095	0.314482	0.640246	0.60199	0.741837	0.805482	0.669419	0.894734	0.731722	0.660541	0.782201		-4	0.266989	0.171077	0.244444	0.817346	0.553156	0.733653	0.785698	0.509725	0.621596	0.752523	0.42331	0.606021
NORMALIZED DATA
	5-HT						NITRO-I			MET-I			OTV1			OTV2
-12	-11.7494	8.95183	-0.300136	3.33871	1.8266	-3.00249	-4.3902	5.78173	6.44369	3.54167	3.55615	4.76036	3.21057	-1.61496	-1.04672	5.33622	-11.8138	-3.46889
-11	-5.26999	-2.91329	13.5771	-5.00096	-0.631591	-1.18993	-8.89302	2.35548	2.66466	-5.43637	9.46744	2.71562	1.01095	-2.76698	-1.16983	-6.88972	20.6717	1.27494
-10	52.0239	41.9312	28.5711	14.7618	3.05534	9.41394	23.5839	39.5083	49.5411	4.06081	50.4522	34.6479	-0.291258	1.28266	-1.76316	9.91604	-3.39454	6.06165
-9.5	30.9865	31.2206	78.3437	25.1233	13.8394	18.6523							4.83401	4.9639	-1.72123	-3.53372	41.7456	29.4109
-9	50.9262	123.356	100.89	57.3026	29.1171	29.256	39.2683	99.3056	85.4645	26.8615	117.049	81.3503	-2.51585	-2.85083	-1.73655	23.6234	56.3936	66.2253
-8.5	90.1653	122.451	109.009	71.0484	57.6309	63.3802							0.445149	0.289074	6.10894	66.9946	76.4245	90.4652
-8	106.962	113.725	142.899	97.4025	82.7261	86.1396	98.6788	124.19	99.4569	85.6014	135.295	91.8856	2.65687	10.6449	9.57649	88.3299	73.053	89.2085
-7	115.648	111.298	92.5281	108.411	104.961	105.154	126.152	110.485	85.5094	115.053	116.969	85.4159	7.60423	33.872	28.6868	84.5011	79.6912	84.3923
-6.5	104.586	92.1482	89.0029	119.692	109.42	104.164	103.182	99.9332	100.041	111.123	127.149	83.4365	32.1424	39.2171	34.5169	90.7435	79.0045	94.8771
-6	94.8716	91.4462	79.269	89.5696	106.067	97.9479	103.268	101.716	78.291	127.561	86.6957	70.5623	68.4081	57.191	58.2546	78.2421	67.5451	87.149
-5.5	88.107	77.8196	90.5345	93.912	86.4622	95.1671	115.266	96.7276	75.807	112.183	89.0309	76.1791	83.0117	65.9715	69.445	70.4532	64.042	85.2158
-5	91.2855	72.4219	83.7263	86.81	89.942	94.1514	108.213	99.1691	80.5511	123.561	89.8987	72.5559	103.246	81.7399	78.3642	65.6913	43.8504	68.4513
-4.5							111.971	98.395	78.7685	114.899	95.7136	68.6672
-4							147.18	109.641	107.301	131.96	105.794	81.8325

## Sheet: Fig. 2 (C) Gi1
RAW DATA
	VEHICLE			5-HT			NITRO-I			MET-I			OTV1			OTV2
-12	0.097158	0.122233	0.115591	0.110235	0.134899	0.127907	0.095192	0.103317	0.096547	0.092508	0.096674	0.10314	0.113818	0.105374	0.102728	0.09378	0.109874	0.105348
-11	0.099834	0.102599	0.107008	0.117852	0.139365	0.134955	0.101283	0.112515	0.108916	0.098225	0.106284	0.109262	0.114143	0.098978	0.123266	0.098334	0.106983	0.114775
-10	0.102988	0.106663	0.09735	0.136126	0.160113	0.135011	0.093992	0.120262	0.103302	0.103246	0.105303	0.105283	0.101017	0.113264	0.111529	0.107502	0.111377	0.118803
-9	0.103491	0.109106	0.10307	0.153721	0.166513	0.158674	0.097457	0.105173	0.104488	0.111181	0.106697	0.11236	0.102523	0.103758	0.11719	0.122227	0.117575	0.126257
-8	0.111814	0.095617	0.102889	0.186306	0.209024	0.179983	0.102983	0.111734	0.116264	0.136963	0.142713	0.138748	0.104648	0.107415	0.108136	0.148096	0.152909	0.145534
-7	0.106969	0.105028	0.10509	0.21507	0.24992	0.207443	0.141608	0.137359	0.135609	0.179483	0.173096	0.162303	0.107329	0.11455	0.122277	0.166796	0.185366	0.157761
-6.5	0.110009	0.096285	0.093058	0.232047	0.229877	0.233319	0.163802	0.150979	0.153473	0.188015	0.177954	0.193491	0.134174	0.118683	0.116768	0.192351	0.195616	0.188113
-6	0.099861	0.105725	0.103922	0.258553	0.262442	0.247383	0.160735	0.167649	0.158621	0.238685	0.19983	0.170319	0.13404	0.124824	0.131885	0.190898	0.185159	0.200505
-5.5	0.094546	0.095523	0.106629	0.237629	0.256824	0.224015	0.173186	0.165464	0.159277	0.21605	0.199009	0.185686	0.144861	0.126807	0.134551	0.194549	0.19554	0.183704
-5	0.099365	0.100779	0.100277	0.25419	0.275719	0.234455	0.188502	0.188839	0.173512	0.230308	0.192959	0.19627	0.150596	0.13326	0.129185	0.20307	0.200757	0.190363
-4.5	0.097497	0.097786	0.098603	0.246302	0.255252	0.238169	0.195068	0.193029	0.177573	0.190666	0.199233	0.184769	0.140547	0.135911	0.131025	0.223248	0.223993	0.222786
-4	0.092	0.094529	0.098385	0.20976	0.220891	0.213882	0.182193	0.197638	0.181075	0.174113	0.165878	0.194561	0.118535	0.116001	0.124973	0.140267	0.149873	0.144232
NORMALIZED DATA
	5-HT			NITRO-I			MET-I			OTV1			OTV2
-12	-12.5683	-9.62358	-8.89466	-1.45198	-7.34245	-8.74629	-6.8652	-5.40189	-4.09072	6.62379	-0.118868	-10.568	-7.59471	0.824528	-11.2887
-11	-5.85727	-5.41038	-1.42539	3.91454	1.33491	4.36202	-1.82819	3.66415	2.3972	6.91013	-6.15283	11.1975	-3.58238	-1.90283	-1.29822
-10	10.2432	14.1632	-1.36604	-2.50925	8.6434	-1.58754	2.59559	2.73868	-1.81963	-4.65463	7.32453	-1.24099	4.49515	2.24245	2.97054
-9	25.7454	20.2009	23.7113	0.543612	-5.59151	-0.330649	9.58678	4.05377	5.68037	-3.32775	-1.6434	4.75837	17.4687	8.08962	10.8701
-8	54.4546	60.3057	46.294	5.41233	0.598113	12.1492	32.3022	38.0311	33.6456	-1.45551	1.8066	-4.8368	40.2608	41.4236	31.2993
-7	79.7974	98.8868	75.3953	39.4432	24.7726	32.6505	69.7648	66.6943	58.6085	0.906608	8.53774	10.1494	56.7366	72.0434	44.2571
-6.5	94.7551	79.9783	102.818	58.9974	37.6217	51.5822	77.2819	71.2774	91.6607	24.5586	12.4368	4.31115	79.252	81.7132	76.4233
-6	118.108	110.7	117.723	56.2952	53.3481	57.0379	121.925	91.9151	67.1036	24.4405	18.2302	20.3317	77.9718	71.8481	89.556
-5.5	99.6731	105.4	92.9578	67.2652	51.2868	57.7331	101.982	91.1406	83.3891	33.9744	20.1009	23.1571	81.1885	81.6415	71.7507
-5	114.264	123.225	104.022	80.7595	73.3387	72.819	114.544	85.433	94.6058	39.0273	26.1887	17.4703	88.696	86.5632	78.8078
-4.5	107.315	103.917	107.958	86.5445	77.2915	77.1227	79.6176	91.3519	82.4173	30.1736	28.6896	19.4203	106.474	108.484	113.169
-4	75.1189	71.5009	82.2192	75.2009	81.6396	80.834	65.0335	59.8849	92.7946	10.7797	9.9066	13.0066	33.363	38.5594	29.9195

## Sheet: Fig. 2 (D) Gi2
RAW DATA
	VEHICLE			5-HT			NITRO-I			MET-I			OTV1			OTV2
-12	0.0692395	0.0850196	0.0804812	0.0680756	0.0738661	0.0760102	0.0629176	0.0711792	0.0790424	0.0656923	0.0727864	0.0753686	0.0656041	0.0713518	0.0765853	0.0668239	0.070875	0.0715371
-11	0.0698319	0.0725502	0.0785519	0.068654	0.0701575	0.077118	0.0642576	0.0700407	0.0761939	0.0665165	0.0720918	0.0754639	0.0672924	0.0718302	0.0784037	0.0712156	0.0712895	0.0735062
-10	0.0719439	0.0758448	0.0841054	0.070595	0.0804753	0.0818799	0.069379	0.0740874	0.0768159	0.0699839	0.0720234	0.0752695	0.0669337	0.0726385	0.0767514	0.0664689	0.0777588	0.0786672
-9	0.0730946	0.0702158	0.0741499	0.0687785	0.0737852	0.0828246	0.076603	0.0768971	0.0780711	0.0746748	0.0797867	0.0800157	0.0671588	0.0788686	0.0790305	0.0703882	0.0743493	0.0787792
-8	0.0716332	0.0758424	0.0800728	0.0741271	0.0864418	0.0930885	0.0754451	0.0825737	0.0876943	0.0804689	0.0866092	0.0789586	0.0706377	0.0716177	0.0757234	0.0729527	0.0839622	0.0834076
-7	0.0711212	0.0800433	0.0779954	0.0875926	0.0922286	0.103937	0.085681	0.100066	0.0963592	0.0856781	0.0940857	0.0977769	0.0704063	0.0752649	0.0789882	0.0764667	0.0870251	0.0940327
-6.5	0.0736383	0.0830456	0.0863287	0.0964815	0.104042	0.108524	0.0850732	0.0956049	0.100688	0.0872763	0.092946	0.0979086	0.0706468	0.0749897	0.0829983	0.0771082	0.0849537	0.0911109
-6	0.0753129	0.0811157	0.0844394	0.102212	0.110706	0.122277	0.0890048	0.0957898	0.0936687	0.0837656	0.0931107	0.0959263	0.0684455	0.0734669	0.0752922	0.0783239	0.0851303	0.0945284
-5.5	0.0778238	0.0842679	0.0845673	0.113689	0.126996	0.127447	0.0870596	0.0973494	0.0969304	0.0878979	0.100363	0.102573	0.0707182	0.07516	0.0809327	0.0791227	0.085938	0.0955711
-5	0.0757701	0.0801169	0.0861269	0.117688	0.123788	0.129077	0.0932488	0.0964853	0.100039	0.0932892	0.101723	0.0967506	0.067975	0.0780199	0.077969	0.0785905	0.0869905	0.0845478
-4.5	0.073562	0.0813652	0.0899627	0.111531	0.118679	0.132314	0.0986227	0.110663	0.116444	0.0958745	0.100296	0.105091	0.0557753	0.0652033	0.0654135	0.0733324	0.0732197	0.0806245
-4	0.0789591	0.0868903	0.086021	0.121199	0.126785	0.127824	0.110277	0.115748	0.114337	0.0943551	0.101475	0.105622	0.05816	0.0582267	0.0620255	0.0643437	0.066431	0.0683179
NORMALIZED DATA
	5-HT			NITRO-I			MET-I			OTV1			OTV2
-12	-3.86551	-5.28006	-11.2222	-14.2878	-2.9723	2.09482	-5.35905	-0.907176	-1.23597	-7.12174	-6.31433	-4.25216	-2.98602	-3.4832	-5.10525
-11	-2.61965	-13.0386	-8.90692	-11.4011	-5.35408	-3.85818	-3.58354	-2.36029	-1.03682	-3.48475	-5.31337	-0.451954	6.47477	-2.61617	-0.990073
-10	1.56183	8.54665	1.04472	-0.368376	3.11165	-2.5582	3.88613	-2.50337	-1.44313	-4.25739	-3.62232	-3.90504	-3.7508	10.9179	9.79563
-9	-2.3514	-5.44931	3.01912	15.194	8.98979	0.0650157	13.9913	13.7379	8.47595	-3.77243	9.41134	0.857827	4.69248	3.78521	10.0296
-8	9.17079	21.0288	24.4691	12.6994	20.8654	20.1763	26.4733	28.0109	6.2666	3.72197	-5.75791	-6.05348	10.217	23.8959	19.7024
-7	38.1788	33.1351	47.1419	34.75	57.4595	38.2847	37.6952	43.652	45.5943	3.22342	1.87215	0.769551	17.7869	30.3035	41.9075
-6.5	57.3276	57.8492	56.7266	33.4408	48.1275	47.3309	41.1382	41.2678	45.8696	3.74156	1.29651	9.15014	19.169	25.9702	35.8012
-6	69.6734	71.7916	85.4693	41.9105	48.5143	32.6619	33.5753	41.6124	41.7269	-1.00073	-1.88937	-6.95463	21.7879	26.3396	42.9434
-5.5	94.3975	105.87	96.2728	37.72	51.7771	39.4784	42.4772	56.7853	55.6178	3.89524	1.65264	4.83325	23.5085	28.0292	45.1224
-5	103.013	99.158	99.6799	51.053	49.9692	45.9749	54.0914	59.6299	43.4495	-2.01426	7.63584	-1.36059	22.3622	30.2312	22.0854
-4.5	89.7471	88.4704	106.445	62.6298	79.6291	80.26	59.6607	56.6443	60.8789	-28.2953	-19.1772	-27.5998	11.035	1.42205	13.8861
-4	110.575	105.43	97.0627	87.7355	90.2685	75.8567	56.3875	59.1116	61.9899	-23.1581	-33.7726	-34.6802	-8.32904	-12.7804	-11.833

## Sheet: Fig.2 (E)Gi3
RAW DATA
	VEHICLE			5-HT			NITRO-I			MET-I			OTV1			OTV2
-12	0.0531182	0.0488461	0.0486263	0.0623764	0.0539609	0.0462552	0.0563477	0.055043	0.0470685	0.0502498	0.0447032	0.0451447	0.0435966	0.0459285	0.0444594	0.0506709	0.0476817	0.052338
-11	0.049696	0.0487976	0.046041	0.0638626	0.0615603	0.04924	0.0574728	0.048984	0.0469992	0.0511783	0.0519188	0.0463301	0.0502454	0.0461753	0.0450543	0.052236	0.050424	0.0508835
-10	0.0509659	0.0473396	0.0459024	0.0635769	0.0572127	0.0523497	0.0536409	0.0507884	0.0489155	0.054782	0.052449	0.0483574	0.0469198	0.0467171	0.0428088	0.0587179	0.0513174	0.0496186
-9	0.0466741	0.0480384	0.0452621	0.0680826	0.0576816	0.0579062	0.0589214	0.0576438	0.0565219	0.0558285	0.0538117	0.0525666	0.0468071	0.0455484	0.0433449	0.0658787	0.0549216	0.0518912
-8	0.0479772	0.0503288	0.0421705	0.0695106	0.0675375	0.0715736	0.0713668	0.0658665	0.0613759	0.064839	0.0573368	0.0568415	0.047897	0.0475565	0.0447701	0.0766959	0.0647475	0.0604076
-7	0.0479964	0.0474686	0.0456594	0.0940672	0.0853905	0.0860208	0.0781461	0.0780181	0.0736806	0.077742	0.0720046	0.0692862	0.049827	0.0466485	0.0472884	0.0812866	0.0707506	0.0676553
-6.5	0.0503125	0.0494845	0.0462352	0.108637	0.108327	0.0934016	0.0809619	0.0799629	0.0727627	0.0771837	0.076273	0.0740728	0.0503726	0.0499505	0.0491078	0.0825175	0.0725605	0.069345
-6	0.0497426	0.049282	0.0476697	0.107733	0.0973906	0.105748	0.0823339	0.0753437	0.0758941	0.0801748	0.0744672	0.0746512	0.0526724	0.0477899	0.0490148	0.0804716	0.0684682	0.0683976
-5.5	0.0617948	0.0556527	0.0527718	0.126516	0.106833	0.111684	0.0911564	0.0770738	0.0810864	0.0828113	0.0773689	0.0768045	0.0536762	0.0510951	0.0504555	0.0832473	0.0725965	0.0718476
-5	0.0492532	0.0487385	0.0501321	0.11604	0.113289	0.104173	0.0835497	0.0823338	0.0773544	0.0800867	0.0816347	0.0746519	0.0544027	0.0501595	0.0480515	0.0810891	0.0686994	0.0724657
-4.5	0.0502954	0.0555808	0.0527655	0.117594	0.113153	0.103909	0.0959133	0.0862563	0.0847839	0.0853363	0.0849837	0.0848533	0.0514019	0.0487773	0.0482499	0.0920408	0.0837677	0.0799769
-4	0.0506717	0.0492462	0.0465489	0.115538	0.113559	0.113487	0.100867	0.102585	0.097236	0.0907893	0.0848681	0.0855746	0.0455956	0.0463649	0.0488307	0.0646543	0.0613086	0.0675067
																																														NITRO-I			MET-I
																																														-3.07839	4.43869	-5.84315	-4.38928
																																														-0.994889	-6.99113	-5.96996	-2.6698
NORMALIZED DATA
																																														1.68772	9.34493	11.4645	5.94167
	5-HT			NITRO-I			MET-I			OTV1			OTV2																																	24.7348	24.8566	20.3514	22.6277
-12	-3.303	-7.52517	-11.5613	-3.07839	4.43869	-5.84315	-4.38928	-11.3879	-5.77689	-6.0803	-0.568855	1.07904	-3.70198	-3.76974	2.55941																															37.2892	47.7799	42.8792	46.5221
-11	-0.550722	6.8107	-6.09672	-0.994889	-6.99113	-5.96996	-2.6698	2.22379	-3.60659	6.23217	-0.103226	2.16818	-0.803704	1.40353	-0.103369																															42.5035	51.4486	41.1987	45.4883
-10	-1.07972	-1.39087	-0.403405	-8.09087	-3.58729	-2.46153	4.00367	3.22396	0.105035	0.0736111	0.918921	-1.94291	11.1999	3.08881	-2.41921																															45.0442	42.7348	46.9318	51.0274
-9	7.26407	-0.506376	9.76968	1.68772	9.34493	11.4645	5.94167	5.79449	7.81137	-0.134907	-1.28585	-0.961406	24.4605	9.88793	1.74141																															61.3822	45.9985	56.438	55.9099
-8	9.90848	18.0862	34.7923	24.7348	24.8566	20.3514	22.6277	12.4445	15.638	1.88328	2.50232	1.648	44.4925	28.4239	17.3336																															47.2958	55.9212	49.6053	50.8643
-7	55.3836	51.7648	61.2428	37.2892	47.7799	42.8792	46.5221	40.1144	38.4221	5.45743	0.789511	6.2585	52.9937	39.7484	30.6028																															70.1913	63.3206	63.2074	60.5856
-6.5	82.3642	95.0329	74.7557	42.5035	51.4486	41.1987	45.4883	48.1665	47.1856	6.46778	7.01851	9.58949	55.2731	43.1626	33.6964																															79.365	94.1235239*	86.0051996*	70.6839
-6	80.6915	74.4022	97.36	45.0442	42.7348	46.9318	51.0274	44.7598	48.2446	10.7267	2.94265	9.4193	51.4844	35.4427	31.9619
-5.5	115.474	92.2139	108.229	61.3822	45.9985	56.438	55.9099	50.2338	52.1869	12.5855	9.17761	12.0569	56.6246	43.2305	38.2782
-5	96.0733	104.394	94.4756	47.2958	55.9212	49.6053	50.8643	58.2809	48.246	13.9309	7.41285	7.65553	52.628	35.8788	39.41
-4.5	98.9526	104.137	93.9937	70.1913	63.3206	63.2074	60.5856	64.5986	66.923	8.37393	4.8053	8.01888	72.9089	64.3043	53.1617
-4	95.1447	104.902	111.528	79.365	94.1235	86.0052	70.6839	64.3804	68.2435	-2.37854	0.254556	9.0823	22.1932	21.9366	30.3308
[truncated: 8 more columns]

## Sheet: Fig. 2 (F) Barr1
RAW DATA
	VEHICLE			5-HT			NITRO-I			MET-I					VEHICLE			5-HT			OTV1			OTV2
-12	0.096763	0.092717	0.09675	0.096359	0.10284	0.10185	0.097969	0.098162	0.103406	0.092097	0.090984	0.100592		-12	0.127416	0.133322	0.159497	0.130997	0.136499	0.163186	0.115993	0.129383	0.160866	0.124174	0.125394	0.151869
-11	0.094421	0.095883	0.092733	0.103728	0.102659	0.109312	0.101789	0.106745	0.104448	0.097861	0.095275	0.096016		-11	0.136156	0.140015	0.17011	0.135455	0.145012	0.166634	0.115362	0.134294	0.163665	0.114289	0.119752	0.16289
-10	0.092043	0.097003	0.099163	0.107387	0.09655	0.11306	0.105752	0.097372	0.104514	0.099215	0.092815	0.097975		-10	0.137828	0.134485	0.184144	0.134135	0.148574	0.186577	0.116494	0.139023	0.157855	0.118715	0.128539	0.165142
-9	0.103614	0.102927	0.101262	0.127472	0.121291	0.116	0.110493	0.108862	0.110887	0.102655	0.100928	0.105369		-9	0.129178	0.140616	0.181223	0.137021	0.156677	0.180909	0.116798	0.132032	0.159602	0.127796	0.148481	0.179856
-8	0.095842	0.102671	0.098792	0.130828	0.127216	0.133885	0.113022	0.114279	0.11569	0.108669	0.107842	0.105993		-8	0.13676	0.136896	0.166393	0.150322	0.152183	0.189727	0.125117	0.124949	0.159076	0.147014	0.152997	0.193546
-7	0.093972	0.100508	0.099175	0.209041	0.188456	0.213005	0.138218	0.140894	0.144855	0.112426	0.11903	0.119843		-7	0.150021	0.137241	0.170159	0.223275	0.229192	0.258207	0.123587	0.126833	0.15098	0.171362	0.183336	0.213588
-6.5	0.097911	0.097832	0.100218	0.248558	0.250617	0.247038	0.164643	0.160666	0.163189	0.128324	0.135642	0.134069		-6.5	0.136953	0.138647	0.161757	0.225292	0.252421	0.295406	0.116935	0.125195	0.150244	0.179065	0.189149	0.221957
-6	0.102766	0.102975	0.096369	0.319423	0.298623	0.334602	0.181076	0.185872	0.185016	0.161855	0.1591	0.158248		-6	0.130883	0.137446	0.174632	0.306478	0.330102	0.411165	0.110999	0.129328	0.151977	0.183123	0.205117	0.253071
-5.5	0.100426	0.102656	0.10971	0.319459	0.298757	0.337971	0.196674	0.199546	0.201061	0.176715	0.171628	0.190587		-5.5	0.134999	0.136729	0.164754	0.338193	0.341359	0.414485	0.11424	0.126296	0.158055	0.16875	0.176153	0.255421
-5	0.097904	0.102645	0.102157	0.341139	0.319372	0.383509	0.187007	0.192226	0.1956	0.179991	0.182409	0.19915		-5	0.145025	0.131178	0.169044	0.352634	0.364489	0.462845	0.118576	0.129581	0.15317	0.212889	0.223549	0.265248
-4.5	0.099862	0.103065	0.101116	0.308173	0.328216	0.360737	0.203221	0.201261	0.195277	0.184831	0.181679	0.180492		-4.5	0.128862	0.136786	0.160145	0.34246	0.399862	0.413914	0.120013	0.127719	0.164551	0.24173	0.258431	0.29869
-4	0.093586	0.097984	0.099601	0.248374	0.292141	0.324265	0.201595	0.220012	0.264712	0.162905	0.165859	0.173995		-4	0.133196	0.139724	0.164485	0.378492	0.416722	0.475162	0.129004	0.141994	0.180946	0.302731	0.339674	0.371512
NORMALIZED DATA
	5-HT						NITRO-I			MET-I			OTV1			OTV2
-12	-5.99055	-1.71154	-4.1888	-3.44027	-5.24185	-4.62599	-3.29901	-2.95096	-1.95913	-3.3995	-2.83462	-0.0032693	-0.546154	-1.94676	1.64838	-8.42805	-12.0124	-9.79458
-11	-2.32438	-1.79856	-1.13935	-1.42308	-1.72844	-3.38123	-1.39851	1.17548	-1.53331	-0.531841	-0.771635	-1.87331	-0.831674	0.080066	2.65884	-12.9009	-14.3409	-5.81588
-10	-0.50398	-4.73558	0.392317	-2.02036	-0.258357	3.81841	0.573134	-3.33077	-1.50633	0.141791	-1.95433	-1.07274	-0.319457	2.03178	0.561372	-10.8982	-10.7144	-5.00289
-9	9.48856	7.15913	1.59379	-0.71448	3.08584	1.7722	2.93184	2.19327	1.09808	1.85323	1.94615	1.94892	-0.1819	-0.853487	1.19206	-6.78914	-2.48411	0.309025
-8	11.1582	10.0077	8.90274	5.30407	1.23112	4.9556	4.19005	4.7976	3.06089	4.84527	5.27019	2.20392	3.58235	-3.77672	1.00217	1.90679	-0.620305	5.25126
-7	50.0701	39.45	41.2362	38.3145	33.0136	29.6776	16.7254	17.5933	14.9796	6.71443	10.649	7.86392	2.89005	-2.99917	-1.92058	12.924	11.9009	12.4866
-6.5	69.7303	69.3351	55.1443	39.2271	42.6005	43.1069	29.8721	27.099	22.472	14.6239	18.6356	13.6776	-0.11991	-3.6752	-2.18628	16.4095	14.3	15.5079
-6	104.987	92.4149	90.9285	75.9629	74.6603	84.8971	38.0478	39.2173	31.3919	31.306	29.9135	23.5586	-2.80588	-1.96946	-1.56065	18.2457	20.8902	26.7404
-5.5	105.004	92.4793	92.3053	90.3136	79.3062	86.0957	45.808	45.7913	37.9489	38.699	35.9365	36.7744	-1.33937	-3.2208	0.633574	11.7421	8.93644	27.5888
-5	115.791	102.39	110.915	96.848	88.8522	103.554	40.9985	42.2721	35.7172	40.3289	41.1197	40.2738	0.622624	-1.86504	-1.12996	31.7145	28.4973	31.1365
-4.5	99.3896	106.642	101.609	92.2443	103.451	85.8895	49.0652	46.6159	35.5852	42.7368	40.7687	32.649	1.27285	-2.63351	2.9787	44.7647	42.8935	43.2094
-4	69.6388	89.2986	86.7041	108.548	110.409	108.001	48.2562	55.6308	63.9608	31.8284	33.163	29.9939	5.34118	3.25794	8.89747	72.367	76.4234	69.4989

## Sheet: Fig. 2 (G) Barr2
RAW DATA
	VEHICLE			5-HT			NITRO-I			MET-I					VEHICLE			5-HT			OTV1			OTV2
-12	0.164591	0.140928	0.149764	0.124164	0.133571	0.125814	0.143095	0.128993	0.141075	0.134298	0.115722	0.118454		-12	0.125115	0.146422	0.155666	0.123073	0.140386	0.132122	0.108878	0.131646	0.119106	0.122908	0.129547	0.12942
-11	0.149058	0.136926	0.12779	0.127781	0.135807	0.133649	0.131356	0.122176	0.127075	0.140411	0.113812	0.125623		-11	0.125102	0.142287	0.140198	0.125483	0.138997	0.133888	0.11133	0.122239	0.122691	0.122309	0.132657	0.138217
-10	0.133636	0.127435	0.128855	0.128096	0.133996	0.15299	0.123881	0.127613	0.12063	0.128199	0.119567	0.137911		-10	0.124517	0.142286	0.143656	0.122809	0.139601	0.137826	0.120009	0.119628	0.124226	0.130482	0.133462	0.132488
-9	0.130057	0.122119	0.128591	0.121585	0.139581	0.142649	0.137726	0.126406	0.129384	0.129976	0.113844	0.125803		-9	0.123359	0.131737	0.138275	0.123924	0.142264	0.154946	0.125096	0.126421	0.12371	0.128813	0.138142	0.157903
-8	0.179409	0.114127	0.124683	0.154301	0.170406	0.173142	0.134615	0.140436	0.138965	0.129151	0.118428	0.130328		-8	0.1328	0.136269	0.135517	0.155738	0.173359	0.18141	0.118782	0.118773	0.123701	0.163965	0.157092	0.169464
-7	0.140599	0.128592	0.124133	0.287124	0.267387	0.322922	0.17106	0.178457	0.178618	0.149099	0.122551	0.151576		-7	0.133875	0.138373	0.142978	0.306576	0.340355	0.354556	0.112659	0.128311	0.129546	0.221199	0.220364	0.241828
-6.5	0.136749	0.11715	0.128307	0.340324	0.299589	0.359831	0.238007	0.198442	0.217946	0.158241	0.155446	0.17356		-6.5	0.136333	0.136644	0.137304	0.356795	0.403651	0.391218	0.11244	0.123533	0.123023	0.232166	0.239764	0.255176
-6	0.133943	0.13081	0.130223	0.438666	0.456106	0.474853	0.23964	0.223272	0.258369	0.203321	0.195646	0.209225		-6	0.130843	0.143758	0.139253	0.491895	0.547974	0.567418	0.115659	0.124427	0.121196	0.275082	0.290967	0.296929
-5.5	0.130152	0.120231	0.116823	0.446536	0.513172	0.522795	0.266016	0.231205	0.270923	0.241471	0.242749	0.253458		-5.5	0.129896	0.142574	0.132671	0.614389	0.590827	0.588629	0.114926	0.129641	0.124789	0.27692	0.268079	0.264019
-5	0.139029	0.119483	0.126843	0.454995	0.487344	0.494008	0.2486	0.249357	0.279249	0.248875	0.282677	0.27994		-5	0.127708	0.140099	0.141303	0.590547	0.61403	0.556134	0.11609	0.118338	0.13398	0.329239	0.310964	0.322407
-4.5	0.125951	0.122589	0.124148	0.450115	0.488507	0.488574	0.287221	0.247334	0.279724	0.261487	0.271123	0.287909		-4.5	0.131934	0.143665	0.125223	0.660861	0.64345	0.617851	0.128282	0.129875	0.124076	0.390877	0.347424	0.401249
-4	0.112702	0.127214	0.132184	0.429637	0.440425	0.478291	0.308609	0.31949	0.342419	0.268462	0.275886	0.289549		-4	0.125978	0.144903	0.128283	0.621736	0.663842	0.608235	0.135361	0.140937	0.141275	0.42822	0.394665	0.448254
NORMALIZED DATA
	5-HT						NITRO-I			MET-I			OTV1			OTV2
-12	-0.410698	-1.63173	-3.92586	-1.55885	-0.894246	-2.43955	3.19551	-0.429222	2.7801	0.675684	0.291085	-2.79989	0.234615	1.50851	-1.04627	-4.24059	-2.01641	-5.36447
-11	0.701199	-0.994873	-1.7422	-1.07887	-1.17565	-2.05412	-0.413157	-2.37083	-1.12179	2.55487	-0.252919	-0.80184	0.722964	-0.397285	-0.263859	-4.35989	-1.38635	-3.44457
-10	0.798033	-1.51068	3.64827	-1.61143	-1.05328	-1.19467	-2.71104	-0.822273	-2.91806	-1.1992	1.38621	2.62291	2.4515	-0.926256	0.071148	-2.73213	-1.22326	-4.69489
-9	-1.2035	0.0800342	0.766165	-1.38936	-0.513776	2.54168	1.54504	-1.16605	-0.478261	-0.652936	-0.243805	-0.751672	3.46465	0.449959	-0.0414666	-3.06453	-0.275122	0.851811
-8	8.85367	8.85958	9.26477	4.94682	5.78586	8.31733	0.588687	2.82996	2.19203	-0.906548	1.06181	0.509476	2.20713	-1.09947	-0.0434308	3.93647	3.56402	3.37495
-7	49.6846	36.4816	51.0095	34.9882	39.6181	46.1056	11.7922	13.6591	13.2436	5.22564	2.23612	6.43144	0.987652	0.832861	1.23221	15.3354	16.3825	19.168
-6.5	66.0387	45.6534	61.2963	44.99	52.4415	54.1069	32.3723	19.3512	24.2046	8.03597	11.6052	12.5585	0.944035	-0.13513	-0.191401	17.5196	20.3128	22.0812
-6	96.2699	90.2324	93.3537	71.897	81.6803	92.5618	32.8743	26.4232	35.4707	21.8939	23.055	22.4986	1.58514	0.0459886	-0.590135	26.0669	30.6862	31.1936
-5.5	98.6892	106.486	106.715	96.2934	90.362	97.191	40.9825	28.6827	38.9696	33.6216	36.4708	34.8266	1.43916	1.10231	0.19402	26.433	26.0492	24.0111
-5	101.29	99.1296	98.6923	91.5449	95.0628	90.0991	35.6287	33.8527	41.2901	35.8976	47.8431	42.2074	1.67098	-1.1876	2.19991	36.853	34.7374	36.754
-4.5	99.7894	99.4608	97.1778	105.549	101.023	103.569	47.5011	33.2766	41.4225	39.7747	44.5523	44.4284	4.09918	1.14972	0.0384112	49.1291	42.124	53.9609
-4	93.4943	85.7662	94.3119	97.7566	105.154	101.47	54.0759	53.828	58.896	41.9188	45.9089	44.8855	5.50906	3.3908	3.79201	56.5664	51.6947	64.2196

## Sheet: Fig. 3 (B-E)
Figure 3 B (Nitro-I)
	Gi1				Gi1 + MDL-11,939				Gi2				Gi2 + MDL-11,939				Gi3				Gi3 + MDL-11,939				Gq/11				Gq/11 + MDL-11,939
1	107.977	112.418			90.2961	94.7094			117.308	109.239	77.7303		89.9059				132.783	123.303			130.214	124.098			104.77	121.211	195.162		124.891
2	109.432				101.976				76.7132	70.3876	84.4031		99.2868				159.232	92.032	116.032		130.688				163.497	193.865	91.3497		122.331
3	102.573	106.052			96.3734				104.951	91.6758			112.18				157.854	100.166			107.109	144.496			80.9771	93.6115	234.767		126.85
4	137.912	103.918			104.438	101.612			95.5471	129.237			85.8129	108.181			63.028	118.729	160.822		94.3551	161.794			128.448	148.844			119.942
5	83.9327	101.624	164.617		102.262				105.529	100.295			114.007	94.8397
6	127.85	128.278			93.1375	114.499			121.402	84.9331			109.187	103.719
Figure 3 C (Met-I)
	Gi1				Gi1 + MDL-11,939				Gi2				Gi2 + MDL-11,939				Gi3				Gi3 + MDL-11,939				Gq/11				Gq/11 + MDL-11,939
1	84.9049	76.9251	101.343						100.101	95.3763							109.356	129.146	119.149						123.402		107.88
2	80.139	87.6086	94.1517		106.948	99.5368			97.3464	107.557			100.115				115.476	105.861			118.407	99.7253			107.232	132.546	118.893	114.244	62.8044	110.849
3	102.902	87.1111			79.4771	113.464			82.0097	97.893	116.37	83.7925	99.1896				158.145	126.817	95.99		108.772	87.7193			106.385	122.714	89.0758		92.1783	103.69
4	97.4105	83.4995			88.1589	97.4105			94.2518	67.2684	62.8979	177.482	93.1116	110.214	102.993		115.916	116.014			100.592				111.387	109.966			102.947
5	94.7159	92.0815	70.7	97.289	92.4491	95.0835	106.663		101.016	110.81	109.612	85.2305	80.646	106.799	95.8583		95.8812	54.5347	165.505	182.733	101.465	79.7228	75.3267		70.8052	161.524	75.7222	159.803	72.5261	155.501	68.7154
6	90.1645	95.9382	73.1118	73.8503	86.9419	93.9913	119.839										107.576	114.458	158.376	148.053	93.8123	109.568	86.2964		115.918	107.441	133.438		95.3218	103.234
Figure 3 D (OTV1)
	Gi1				Gi1 + MDL-11,939				Gi2				Gi2 + MDL-11,939				Gi3				Gi3 + MDL-11,939				Gq/11				Gq/11 + MDL-11,939
1	77.8509	84.1831	64.6107						123.011	129.826			98.6883				111.577				102.084	102.762			106.283	125.82	130.257		164.137	38.6609	106.283
2	59.5677	74.7967			96.477				135.15	101.852			126.677	103.513			82.496	95.808	153.088		86.784				146.687	132.086	70.184		96.9939
3	62.7052	76.4028			81.5976				108.631	126.703			133.472				122.769				105.038	106.782			121.563				102.203	110.289
4	83.3871	91.6439			100.05				101.001	130.687	128.133		109.355				112.523	135.327	94.3551		80.1495	132.112			111.726				86.251	101.569
5	68.9675	121.346	85.4408		110.325	90.6032			113.785				102.764	122.853
6	99.2256	84.9132			107.13	105.527			99.0886	114.479			103.984	116.419
Figure 3 E (OTV2)
	Gi1				Gi1 + MDL-11,939				Gi2				Gi2 + MDL-11,939				Gi3				Gi3 + MDL-11,939				Gq/11				Gq/11 + MDL-11,939
1	97.5055	117.133			102.796				126.975	116.738			112.062	126.975			137.192	145.329	100.728		108.639	89.7288			124.306	134.384	147.524		109.138	92.7998
2	101.844	118.289	97.9047		88.3072				117.457				121.488				122.816				84.736				256.503	125.276	67.2393	118.65	118.65	97.3006
3	68.8557	203.235	44.891		106.91				121.314				108.894				114.921				82.5845				138.746	157.678			110.989
4	146.318	105.182	67.6915		108.232	73.5681			92.7856	154.643			113.704				123.664	144.598			116.336				141.164				108.671
5	99.884	107.309			91.1833				124.585	108.883			121.305
6	106.595				90.0401				131.104	115.89			124.181

## Sheet: Fig. 3 (F-I)
Figure 3 F (Nitro-I)
	Gi1 WT				Gi1 KO				Gi2 WT				Gi2 KO				Gi3 WT				Gi3 KO				Gq/11 WT				Gq/11 KO
1	112	105.5	121		85.9	127.9			108.7	101.1			102.6	107.2			126	148.5			113.7	110.8	178.5		129.6	112.8	110.6		90.1	105.2	107.8
2	106.5	106.7			103.8	106.5			110.1	112.4	90.1		101.9				131.7	123.7			114.6	121.7			100.2	115.3			83	100.3
3	111.4				103.7	100.2			102.4	108.8	100.4		114.4	97.8	115.2		137.1	107.3	162.6		120.1	131.1			160.5	104.3	104.1		70.4	107	100.4
4	129.6	120.3	131.6		85.8	104.5				96.8	93.2		104.1	97.6											117.7	126.6			129.3	30.8	115.7
5	119.8	103.5	101.9		89.2	107.5	109.6																		103.5	114.7			94.8	67.5
Figure 3 G (Met-I)
	Gi1 WT				Gi1 KO				Gi2 WT				Gi2 KO				Gi3 WT				Gi3 KO				Gq/11 WT				Gq/11 KO
1	97.2	69.4	76.4		85	127.5			113.5	96.2	98.6		92	92.4	102.1		168.8	100.8	95		111.1	98.9	104.6		123.8	135.9	126.9			96.8	104.2
2	115.1	65.9			86	103.6	95.5		92.7	107.3			99.7		86.2		104.3	118.2	140.8		112.5	118.7	65.3		113.7	131.2			132.4	83.6	96.6
3	95.9	82.2	68.1	94.4	87.7	98.5	110.5	109.1	92.6	91.1	91.6	131.7	78.4	99.8	92	118.9		172.6	60.9	151.3	95.3	96.1		98.3	107.3	113.1	132.1	107	96.7	86.8	105.7	95.2
Figure 3 H (OTV1)
	Gi1 WT				Gi1 KO				Gi2 WT				Gi2 KO				Gi3 WT				Gi3 KO				Gq/11 WT				Gq/11 KO
1	94.1	70.6			105.8	103.2			121.8	116.9			118.2	101.4			119.7	122.5			113.6	77.7			111.8				108.4	86.3
2	99.2				99.2	89.7	99		82.4	144	122.5		115.6	121.8	129.5		117.9				119.3	99.1			112.6	129	135		111.2	93	123.1
3	97.7	79.3			98.5	108.2			115.9	141.5	136.4		154.4	81	118.5		100.6	141.1			146.7	80.8	87.6		122.5	120.9	126.3		88.3	78.8	118	95.2
4	92.9	91.8	87.7		94.9	94.6	107.4		161.8	101.1			98.1	131.5											122.8				105.4	95.5	94.2
5	73.6	85.4			106.1	87.3	97.9																		151.7	92.3			118.7	92.8
Figure 3 I (OTV2)
	Gi1 WT				Gi1 KO				Gi2 WT				Gi2 KO				Gi3 WT				Gi3 KO				Gq/11 WT				Gq/11 KO
1	103.6	145.2	86.9		108.6	102.1			147.6	95.6			158	82.4			166.7	153.1	75.5		105.5				134.9	144.1			95.8
2	99.2	93.7	134.8		103.9	113			93.1	117.8	152.4		130.6	94.7	138.4		149.2	132.1			97.7	91.7			147.1	126.9	108.9		113.8	114	59.7
3	100.2	136.7			97.4	97.9	108.9		136.8				122	118.2			117.2	119.1			86.9	116	112.9		136.3	165.3	141.2		94.6	98.6	113.7	95.2
4	110.8	112.2	132.1		91.7	96			159.2	54.5	162.5		145.4	102.5											126.1	127.5			100.8	88.2
5	99.7	101.3			89.1	107.1																			91.6	176	125.4		84.8	94.2

## Sheet: Fig. 4 (A)
Fig. 4 (A)
Nitro-I
Genotipe	Drug	HT
WT	VEH	1
WT	VEH	7
WT	VEH	2
WT	VEH	5
WT	VEH	2
KO	VEH	9
KO	VEH	6
KO	VEH	1
KO	VEH	4
KO	VEH	1
WT	Nitro-I 0.05	6
WT	Nitro-I 0.05	11.4
WT	Nitro-I 0.05	9
WT	Nitro-I 0.05	7
WT	Nitro-I 0.05	22
WT	Nitro-I 0.05	13
KO	Nitro-I 0.05	4
KO	Nitro-I 0.05	3
KO	Nitro-I 0.05	5
KO	Nitro-I 0.05	5
KO	Nitro-I 0.05	4
KO	Nitro-I 0.05	8

## Sheet: Fig. 4 (B)
Fig. 4 (B)
Met-I
Genotipe	Drug	HT
WT	VEH	1
WT	VEH	7
WT	VEH	2
WT	VEH	5
WT	VEH	2
KO	VEH	9
KO	VEH	6
KO	VEH	1
KO	VEH	4
KO	VEH	1
WT	Met-I 0.05	2
WT	Met-I 0.05	0
WT	Met-I 0.05	3
WT	Met-I 0.05	10
WT	Met-I 0.05	10
WT	Met-I 0.05	4
KO	Met-I 0.05	7
KO	Met-I 0.05	2
KO	Met-I 0.05	9
KO	Met-I 0.05	8
KO	Met-I 0.05	9
KO	Met-I 0.05	8

[truncated: 10 more sheets: Fig. 4 (C), Fig. 4 (D), Fig. 4 (E), Fig. 4 (F), Fig. 4 (G), Fig. 4 (H), Fig. 4 (I), Fig. 4 (J), Fig. 4 (K), Fig. 4 (L)]
